# Supplementary material for: Shyness and academic procrastination among Chinese adolescents: a moderated mediation model of self-regulation and self-focused attention
Source: Front Psychol. 2024 Mar 21;15:1352342. doi: 10.3389/fpsyg.2024.1352342 (PMC10993869; doi:10.3389/fpsyg.2024.1352342)
Supplement: Supplementary file 1 [file Table_1.XLS]

## Sheet: data
Number	Grade	Age	Homeplace	only child	Shyness	Self-focused Attention (SFA)	Acdemic Procrastination (AP)	Self-regulation (totalSR)	Gender	motivation SR	strategic SR	behaviour SR
1	3	13	rural	not only	36	54	44	82	boy	25	32	33
2	3	13	rural	not only	40.4814	53	24.4439	97	girl	33	36	38
3	3	13	rural	ony child	35	59	25	103	boy	34	38	42
4	3	14	rural	not only	36	53	44.7831	75.8917	girl	24	28.8917	34
5	3	13	rural	not only	42	59	34	96	girl	34	38	36
6	3	14	rural	not only	36	77	37	85	boy	26	33	37
7	3	13	rural	ony child	43	44	44	72	boy	25	27	29
8	3	14	rural	ony child	33	64.5718	34	93	boy	33	35	36
9	3	14	rural	not only	45	48	33	95	girl	34	37	35
10	3	14	rural	ony child	50	48	45	82	boy	29	30	33
11	3	14	rural	ony child	25	55	28	101	boy	34	42	37
12	3	14	rural	not only	38.302	67	32	89.1301	girl	29	35	37
13	3	11	rural	not only	32	61	39	93	girl	34	38	33
14	3	14	rural	not only	29	51	38	94	boy	33	36	36
15	3	15	rural	not only	24	56	32	93	girl	33	35	36.1877
16	3	15	rural	not only	36	63	50	76	girl	29	27	27
17	3	14	rural	ony child	23	51	46	76	boy	30	36	22
18	3	14	rural	not only	54	64	45.4383	80	girl	25	33	31
19	3	13	rural	not only	17	68	29	99	boy	38	40	36
20	2	13	rural	not only	32	57	45	80	girl	27	29	33
21	2	15	rural	not only	33	65	43	91	girl	35	36	33
22	2	13	rural	not only	32	67	51	58	girl	22	21	20
23	2	13	rural	not only	23	61	26	92	girl	30	34.5873	34
24	2	13	rural	not only	45.55	65.9115	25	115	boy	45	43	38
25	2	13	rural	not only	44.9704	46	29	97	girl	35	35	35
26	2	13	rural	not only	39	71	23	103	girl	37	39	39
27	2	12	rural	not only	26	65	33	95	boy	35	37	37
28	2	13	rural	not only	37	72	21	114	girl	43	44	40
29	2	13	rural	not only	31	44	24	81	boy	30	26	37
30	2	13	rural	ony child	35	60	45	51	boy	16	28	14
31	2	13	rural	ony child	46	63	34	95	boy	33	37	36
32	2	12	rural	not only	46	60	33	94	girl	35	36	35
33	2	13	rural	ony child	32	62	30	101	girl	35	37	39
34	2	13	rural	not only	39	66	34	79	boy	28	30	31
35	2	14	rural	not only	29	53	13	125	boy	49	48	44
36	2	13	rural	not only	36	66	35	90	boy	34	34	33
37	2	13	rural	not only	23	51	25	102	girl	32	43	38
38	2	12	rural	not only	32	63	34	96	boy	37	37	34
39	2	12	rural	not only	31.4271	45	30	93	boy	39	32	33
40	2	12	rural	not only	27	44	31	89	girl	29	36	35
41	2	12	rural	not only	45.55	46	36	78	boy	29	29	27
42	2	12	rural	not only	22	75	37	95.5584	girl	33.5584	37	36
43	2	13	rural	not only	36	63	19	113	girl	42	45	40
44	2	12	rural	not only	30	44	39	92	girl	34	36	33
45	2	12	rural	not only	42	62.9126	40	83	boy	32	29	33
46	2	13	rural	not only	13	82	41	85	girl	22	37	34
47	2	13	rural	not only	42	66	32	76	girl	29	32	28
48	2	13	rural	not only	41	55	41.9537	88.9393	boy	28.9714	34.9761	34.9918
49	2	13	rural	not only	25	51	23	98	girl	35	41	35
50	2	12	rural	ony child	23	49	22	100	girl	39	39	34
51	2	12	rural	not only	48	56	42	82	girl	28	30	34
52	2	12	rural	not only	27	57	29	96	girl	32	38	37
53	2	12	rural	not only	29	71	14	118	boy	46	45	42
54	2	13	rural	not only	49	57	39	86	boy	36	32	29
55	2	12	rural	not only	24	52	38	97	boy	35	35	38
56	2	12	rural	ony child	45	70	24	96	boy	39	37	32
57	2	13	rural	not only	34	50	31	97	boy	35	35	37
58	2	13	rural	not only	35.9299	32	17	123	girl	52	46	41
59	2	12	rural	not only	39	55	56	75	girl	31	24	32
60	2	13	rural	ony child	64	60	47	75	girl	25	29	32
61	2	12	rural	not only	23	54	17	117	girl	47	43	40
62	2	12	rural	not only	31	66	33	93	boy	32	35	35
63	2	12	rural	ony child	35	56	42	82.0831	boy	28	32	31.0831
64	2	12	rural	not only	39.5935	61	47	73	boy	23	33	29.1877
65	2	13	rural	not only	27	62	33.0978	91.4884	girl	32.4884	37	33
66	2	13	rural	ony child	44.604	72	38	89	boy	34	33	32
67	2	12	rural	not only	34.4271	55	24	98	girl	35	39	37
68	1	11	city	ony child	51	54	32	93	girl	33	31	40
69	1	13	city	ony child	34	50.7014	31	85.9714	boy	32.9714	36	31
70	1	11	city	not only	30	75	24	117	girl	44	46	40
71	1	13	city	not only	43	68	41	84	boy	31	35	29
72	1	13	city	not only	28	54.0337	27	98	girl	34	36	42
73	1	12	city	not only	33	58	33	105	girl	38	40	38
74	1	13	city	ony child	30	67	17	129	boy	51	50	44
75	1	13	city	ony child	42	58	33	113	boy	43	44	38
76	1	12	city	ony child	40	48	28	126	boy	49	49	44
77	1	13	city	not only	46	44	35	76	girl	22	30	34
78	1	12	city	ony child	26	51	26	104	girl	40	38	38
79	1	12	city	ony child	29	59	41	94.9714	girl	35.9714	37	34
80	1	13	city	ony child	27	55	15	128	girl	49	50	44
81	1	12	city	ony child	41	54	25	97	boy	34	37	38
82	1	13	city	not only	21	52	16	115.646	girl	46	41.997	38.6488
83	1	13	city	ony child	17	66	41	93	girl	33	36	34
84	1	13	city	not only	41.9421	59.0337	28	75.6932	girl	31.6932	26	32
85	1	12	city	ony child	38	59	28	89	girl	33.5498	36	31
86	1	11	city	ony child	32	38	33	81	girl	28	26	37
87	1	11	city	ony child	37	56	37	78	girl	29	22	37
88	1	12	city	not only	26	42	44	70	girl	25	25	31
89	1	12	city	ony child	23	67.0337	33	88.3204	boy	35.3204	36	32
90	1	11	city	ony child	41	58	22	93	girl	33	36	33
91	1	12	city	ony child	35	62	33	93	boy	32	35	37
92	1	12	city	ony child	19	49	22	104	girl	37	41	39
93	1	12	city	ony child	35	61	33	105	girl	37	41	37
94	1	11	city	ony child	25	64	32	90.4935	girl	33	35.8447	31.6488
95	1	12	city	ony child	24	63	32	88	boy	31	33	34
96	1	12	city	not only	41	55	40	95	boy	33	38	35
97	1	12	city	ony child	24	62.9126	23	99.9761	boy	40	36.9761	34
98	1	12	city	ony child	43	58	31	74	boy	25	23	35
99	1	13	city	ony child	36	50	29	94	boy	36	34	36
100	1	13	city	ony child	55	59	27	95	girl	30	43	33
101	1	10	city	ony child	32	59	20	112	boy	42	45	41
102	1	12	city	ony child	30	56	34.1228	83.4501	boy	31.5584	32.8917	29
103	1	12	city	not only	33	66	27	85	boy	34	29	32
104	1	13	city	ony child	37	72	29	106	girl	42	41	35
105	1	12	city	ony child	39	57.2101	19	108	boy	43	38	41
106	1	13	city	ony child	32	71.7014	25	75.9237	boy	30	29.9237	30
107	1	12	city	not only	27	45	24	95.6066	boy	42.6305	38.9761	28
108	1	12	city	ony child	30	38	39	94.2133	boy	35	35	35.0831
109	1	12	city	ony child	28	60	31	101	boy	38	42	36
110	1	13	city	ony child	13	79	13	132	girl	52	52	44
111	1	11	city	ony child	39.55	57	23	118	girl	41	48	42
112	1	11	city	ony child	47	38	35	75	boy	22	22	40
113	1	13	city	ony child	23	46	15	126	girl	52	45	44
114	1	12	city	not only	31	61	13	101	boy	48	34	32
115	1	13	city	ony child	38	68	15	122	girl	45	49	43
116	1	12	city	ony child	30	61	14	123	girl	47	48	43
117	1	12	city	ony child	34	43	31	94.202	girl	33.202	34	37
118	1	12	city	ony child	21	55	31	112	girl	38	43	42
119	1	13	city	not only	34	41.2755	43	90	boy	34	31	35
120	1	13	city	ony child	36	69.6679	36.4383	85	girl	26	35	34
121	1	12	city	not only	33	42	41	82.861	boy	24.202	33.8144	32.8447
122	1	13	city	ony child	29	55.041	46	64	girl	24	29	17
123	1	12	city	ony child	32	51	27	103	boy	39	37	38
124	1	12	city	ony child	35	57	34	88	girl	32	30	36
125	1	10	city	not only	43	44	30	110.202	boy	38.202	47	36
126	1	13	city	ony child	33	43	35	105	boy	37	39	40
127	1	13	city	ony child	35	68	31	106	boy	39	37	42
128	1	12	city	not only	32	62.0337	24.4439	110	boy	39	40	42
129	1	12	city	not only	41	45	29	105.52	girl	41	42.5202	36
130	1	12	city	ony child	23	74	29	91	girl	29	36	34
131	1	13	city	ony child	37	69	37	69	girl	33	24	24
132	1	12	city	ony child	34	58	17	111	boy	41	42	41
133	1	12	city	ony child	25	48	29	103	boy	33	39	43
134	1	12	city	ony child	35	74	16	122	girl	48	45	44
135	1	12	city	ony child	57	54	34.4383	92	boy	32	37	37
136	1	13	city	ony child	31	67	34	99.5646	boy	32.5646	42	36
137	1	13	city	ony child	36	44	30	100	boy	37	35	39
138	1	12	city	ony child	31	57	22	103	boy	36	38	39
139	1	13	city	ony child	29	51	29	98	girl	35	33	42
140	1	13	city	ony child	38	65	23	116	girl	40	48	42
141	1	12	city	ony child	28.55	41	32	84	boy	29	33	34
142	1	13	city	not only	22	56	34	108	boy	39	42	37
143	1	13	city	ony child	46	53	39	67	boy	21	23	31
144	1	13	city	ony child	29	51	39	92	boy	33	33	37
145	1	13	city	ony child	26	60	17	106	boy	36	49	33
146	1	13	city	ony child	39	45	40	101	boy	38	37	37
147	1	14	city	not only	42	45.8108	14	117	boy	44	47	40
148	1	13	city	ony child	30	54	23	102.891	boy	37	37.8907	41
149	1	13	city	not only	39	60	30	98.6796	boy	36	36.6796	37
150	1	11	city	ony child	52	66	36	97	girl	36	37	35
151	1	13	city	ony child	40	60	35	73	boy	28	26	29
152	1	11	city	not only	37	48	31	87	boy	30	26	41
153	1	13	city	ony child	19	68.3933	19	112	boy	44	46	35
154	1	12	city	ony child	39	53	22	105	girl	40	39	35
155	1	13	city	not only	27	47	16	123	girl	45	49	44
156	1	11	city	ony child	25	79.2755	14	129	girl	52	52	41
157	1	12	city	not only	26	48	24	112	girl	42	41	41
158	1	13	city	not only	31	42	26	89	boy	36	32	34
159	1	11	city	ony child	38.0716	50.2101	29	103.468	girl	38.5584	36.5202	39.3898
160	1	12	city	ony child	33	51	40	92	girl	34	36	33
161	1	13	city	ony child	22	62	31	95	boy	38	38	32
162	1	12	city	ony child	35	55	18	95	boy	29	37	42
163	1	11	city	not only	41	60	48	78	girl	30	29	32
164	1	12	city	ony child	40	33	19	119	boy	45	44.5873	43
165	1	11	city	not only	44	42.8108	37.4669	80.4974	boy	37.3204	27	24.1769
166	1	12	city	not only	38	51	35	100.848	girl	34	40.8477	37
167	1	12	city	ony child	41	51.3933	34	97	boy	34	35	39
168	1	13	city	not only	33	46	33	92.8923	girl	27.8923	36	38
169	1	13	city	not only	31	42	25	104	girl	36	42	39
170	1	12	city	ony child	37	53	20	102	girl	38	40	36
171	1	12	city	not only	46	51	21	101	girl	39	37	38
172	1	13	city	ony child	47	52	31	93	girl	35	37	33
173	1	13	city	ony child	32	61	30	80	boy	31	30	31
174	1	13	city	ony child	14	23	61	45	boy	13	16	20
175	1	12	city	not only	41	64	31	95	girl	33	38	35
176	1	13	rural	ony child	39	61	31	96	boy	36	37	37
177	1	13	rural	not only	35.5949	48	28	93	girl	37	32	36
178	1	12	rural	not only	40	52	31	87.0657	boy	34.0657	36	29
179	1	12	rural	not only	36	57	28	115.558	boy	42.5584	48	39
180	1	13	rural	not only	41	61	29	105.659	girl	43.5584	36.9237	36.3646
181	1	12	rural	ony child	34	53	31	119	boy	45	44	41
182	1	13	rural	not only	36	51	25	88.5584	boy	33.5584	32	34
183	1	13	rural	ony child	36	73	35	88	boy	29	36	35
184	1	12	rural	not only	54	59	27	100	girl	39	39	37
185	1	13	rural	not only	36	50.0337	35	95.2728	girl	36.8923	31	38.3805
186	1	12	rural	not only	41	49.8005	44	86.0157	boy	39	33.0157	28
187	1	12	rural	not only	25	63.6082	34.1358	63	girl	20	21	26
188	1	12	rural	not only	45	46.614	39	84	girl	32	32	31
189	1	12	rural	not only	38	48	36	83.3805	boy	33	30	31.3805
190	1	11	rural	not only	35.0611	46.3933	43	81.9451	girl	35.5646	26.5873	32.3805
191	1	13	rural	not only	45	44	13	114	girl	45	47	38
192	1	13	rural	not only	29.5935	60.8108	32	94.3117	boy	30.3117	32	38.018
193	1	12	rural	not only	28	51	21	100	girl	40	35	39
194	1	13	rural	ony child	35	53	43	82	boy	32	34	28
195	1	12	rural	ony child	40.8749	48	27.2875	90	boy	41	33	31
196	1	12	rural	not only	48	65	39	99	girl	32	39	38
197	1	12	rural	ony child	26.1435	60	21	116.202	girl	46.202	44	40
198	1	13	rural	not only	38.0405	48	44.4439	93.1998	boy	31	37.1998	34
199	1	13	rural	ony child	46.5935	71	42	90	boy	36	34	32
200	1	12	rural	not only	30.6677	70.9217	43.4383	86.8395	girl	37	34.8477	25.9918
201	1	13	rural	ony child	30	53	37	95	boy	36	37	34
202	1	13	rural	not only	41.0405	55.8155	44	87	girl	36	32	33
203	1	13	rural	not only	36.6837	60	40	89.4884	boy	37.4884	35	30
204	1	13	rural	not only	30	57	37	89	boy	30	40	36
205	1	13	rural	not only	36	47	39	79	boy	36	30	26
206	1	13	rural	ony child	39.8749	43	34	86.6033	girl	27.5498	39.6033	31
207	1	12	rural	not only	37.8854	48.2438	44	95.3525	girl	35.2569	36.3711	35.126
208	1	12	rural	not only	42	49	31	90	boy	36	34	33
209	1	13	rural	not only	31	42	39	86	girl	35	36	28
210	1	12	rural	ony child	35	36	36	87	boy	33	30	35
211	1	12	rural	not only	29	52	29	87	girl	36	32	29
212	1	13	rural	not only	45	70	43	84	boy	35	33	28
213	1	12	rural	not only	42	58.8108	36	75	girl	25	31	28
214	2	12	rural	not only	29	65	19	96.2248	girl	32.4884	39.7364	39
215	2	12	rural	not only	32.5949	51	31	85.512	boy	36	29.5202	30.9918
216	2	12	rural	ony child	39	42.8108	35	84	boy	29	33	34
217	2	12	rural	not only	37.0105	45	27	83.4884	girl	34.4884	28	28
218	2	13	rural	ony child	31.5949	43	42	91	boy	29	37	34
219	2	12	rural	not only	48	73	17	100	girl	41	37	36
220	2	12	rural	not only	35	51	23	119	girl	47	44	42
221	2	13	rural	ony child	33	47	37	89.6009	boy	34.87	31.1797	34.3849
222	2	13	rural	not only	35.4271	57	22.7831	105.083	girl	39	38	39.0831
223	2	13	rural	not only	29.4271	65	21	112	girl	45	42	40
224	2	14	rural	ony child	37.2612	38	41	83.9372	boy	38	27.9372	28
225	2	12	rural	not only	44.6662	49	33	96	girl	34	36	38
226	2	13	rural	not only	34	70	27	111	girl	42	45	36
227	2	13	rural	not only	29	40	21	122	girl	48	43	44
228	2	13	rural	ony child	30.5949	52.427	32	97.0843	boy	37	36	34.0843
229	2	13	rural	not only	35	57.8518	19	124	boy	48	49	44
230	2	13	rural	ony child	40.5935	71	44.2875	77	boy	28	29	29
231	2	12	rural	not only	42	64	16	107	girl	42	40	38
232	2	13	rural	not only	36	57	19	105	girl	37	41	38
233	2	13	rural	not only	36	57	26.2676	105	boy	38	40	39
234	2	13	rural	not only	46	53	20	106.63	boy	43.6305	38	37.1877
235	2	12	rural	not only	22	43	35	90	girl	31	36	35
236	2	12	rural	not only	39.4271	66	21	110	girl	45	40	37
237	2	12	rural	not only	35.4271	67	39	106	girl	40	40	37
238	2	12	rural	not only	43	61	30	98.8743	girl	35	37.9372	39.9371
239	2	13	rural	not only	46	49.0337	19	111	girl	45	44	38
240	2	13	rural	not only	42.8968	52	37.5915	80.9237	boy	28	28.9237	33
241	2	12	rural	ony child	63	62	46	63	boy	21	29	22
242	2	13	rural	ony child	41	53	31	88	boy	33.5498	28	37
243	2	12	rural	not only	43	55	42	90.0831	boy	32	33	39.0831
244	2	13	rural	not only	40	52	26	101	girl	39	39	35
245	2	12	rural	not only	39	67	18	114	girl	42	41	42
246	2	12	rural	not only	38	51	25	92	boy	33	33	37
247	2	12	rural	ony child	45	49	40.2506	93	girl	42	36	29
248	2	13	rural	not only	37	45	38	86.2844	girl	30.6526	30	33.6894
249	2	13	rural	not only	36	55.6679	23	90	girl	28	36	35
250	2	12	rural	not only	46	61	17	119	girl	51	42	42
251	2	12	rural	not only	33	60	32.6873	113	boy	49	39	39
252	2	12	rural	not only	41	41	25	100.649	girl	39	38	36.6488
253	2	12	city	not only	31	68	15	108.558	girl	44.5584	41	36
254	2	13	rural	not only	36.8048	60.041	30	86.8529	boy	35	27	34.8529
255	2	12	rural	not only	34	59	36	100	boy	43	33	35
256	2	13	rural	ony child	45	49.3933	35	96	boy	36	34	35
257	2	12	rural	not only	35	56	28	98	girl	39	37	35
258	1	11	rural	not only	42	52	26	119	girl	45	43	43
259	1	13	rural	not only	33	57	27	96	boy	34	40	34
260	1	11	rural	not only	49	75	28	109	girl	40	39	43
261	1	12	city	not only	37	62	23	106	boy	40	39	40
262	1	12	rural	not only	39	76	24	99	girl	37	36	34
263	1	12	rural	not only	48	64	32	101.488	girl	36.4884	41	36
264	1	12	rural	ony child	28	56.1644	33	101.848	girl	41	41.8477	34
265	1	12	rural	not only	42	69	35.2676	105.398	boy	43	40	35.416
266	1	12	rural	not only	14	55	18	131	girl	52	51	44
267	1	13	rural	not only	46	62	43	87	girl	27	40	29
268	1	13	rural	not only	41	63	41	98	girl	37	39	34
269	1	12	rural	not only	45	63.0337	40	94	girl	37	34	34
270	1	12	rural	not only	41	55.3933	30	84.0246	girl	33	28.8477	36.1769
271	1	12	city	ony child	35	51	28	92.199	boy	35.202	33.997	33
272	1	13	rural	not only	43	53.8155	35	80.1769	girl	30	29	32.1769
273	1	12	rural	not only	35	69	22	116	girl	48	43	40
274	1	13	rural	not only	35	52	33	91	boy	34	37	32
275	1	12	rural	not only	26	41	30	84	boy	31	35	32
276	1	12	rural	ony child	43	68.2207	43.0978	96	boy	41	43	27.018
277	1	13	rural	not only	55	56.5193	33	97.8923	girl	36.8923	39	31
278	1	13	rural	not only	41	65.6679	35.7164	89.1301	girl	36	33	31.1877
279	1	13	rural	not only	28	47	39	90.4662	girl	32.4884	36.435	31
280	1	12	rural	not only	37	58	42	91.8447	boy	39	34.8447	31
281	1	12	rural	not only	27	53	37	92	boy	37	36	32
282	1	13	rural	not only	34.0206	49.2101	29.6873	81.2277	boy	33	29.9237	31.304
283	1	12	rural	not only	29	61	41	86	girl	33	34	29.018
284	1	12	rural	ony child	32	74.5847	32	83.9372	boy	36	36.9372	27
285	1	12	rural	ony child	29	51	26	95	boy	33	32	40
286	1	13	rural	ony child	41.6677	77.2101	40	94.202	girl	35.202	37	34
287	1	12	rural	not only	25	61	39	79.8477	girl	27	28.8477	36
288	1	13	rural	not only	39	59	28.7831	99	boy	44	34	34
289	1	11	city	not only	42	61	34	90	girl	36	34	31
290	1	12	rural	not only	44	59	31	92.4221	girl	33.4221	36	34
291	1	13	rural	not only	32.515	53	30	90.5107	girl	35	35	32.3805
292	1	11	rural	not only	40	58	30	85	girl	31	29	36
293	1	13	rural	not only	36	73	29.7258	91.2888	girl	49	39.8907	18.3981
294	1	11	rural	ony child	45	82	37	96.8923	boy	34.8923	35	39
295	1	13	rural	not only	38	63	33.2676	87.423	boy	33	32.5973	31.8257
296	1	13	rural	not only	29	57	25	92	boy	37	34	32
297	1	12	rural	not only	47	71	21	95	girl	38	35	34
298	1	12	rural	ony child	31	33	25	91	girl	40	37	26
299	1	12	rural	ony child	37	68.5847	36	92	boy	36	34	33
300	1	12	rural	not only	45	75	35	93.9918	girl	37	39	30.9918
301	1	13	rural	ony child	35	63	35	82	boy	31	28	32
302	1	12	rural	not only	44	60	32	87.6128	girl	35.6812	31.9761	32.9555
303	1	13	rural	not only	40	57	37	89	girl	32	37	32
304	1	12	city	not only	35	72	39.4888	89.737	girl	40.8923	28	32.8447
305	1	13	rural	ony child	33.8473	51.3955	22	96.4058	boy	35.1144	36.8114	34.0298
306	1	12	rural	not only	38.4798	55	21	91.0157	girl	36	29.0157	39
307	1	12	rural	ony child	45	78	40	97	girl	45	40.5873	25
308	1	12	rural	ony child	49	69	41	98	boy	36	38	35
309	1	13	rural	not only	23	61	19	84	boy	34	32	31
310	1	12	rural	not only	48	70	34	87	girl	35.5498	33	30
311	1	13	rural	not only	25	79	25	85	boy	29	32	36
312	1	12	rural	ony child	41	61	33	83	boy	30	28	38
313	1	12	rural	not only	42	66	42.7831	96.6812	boy	40.6812	40	30
314	1	13	rural	not only	36.5949	54.9413	40	88.4415	girl	36.9913	33	31
315	1	13	rural	not only	37.7938	71.7014	36.1729	96	girl	43	31	38
316	1	13	rural	not only	35.5935	47.9126	43.4888	94.8917	boy	39	36.8917	29
317	1	12	rural	not only	38	59	39.7831	91.5409	boy	38.6932	34.8477	29
318	1	13	rural	not only	23	59.3933	39	82	boy	41	27	29
319	1	12	rural	not only	52.6662	82	37	87.301	boy	39	34.997	29.304
320	1	13	rural	ony child	23	81	39.0978	87	girl	42	38	17
321	1	11	rural	not only	33	56	48	87.6812	girl	38.6812	29	30
322	1	12	rural	not only	36.0105	61.978	40.2676	89.1219	boy	33	35	31.9918
323	2	13	rural	not only	27	59	42	98	boy	36	39	30
324	2	12	rural	not only	41	46	37	95	boy	33	39	35
325	2	11	rural	not only	35	52	27	99	boy	39	35	37
326	2	14	rural	not only	25	65	42	87.424	boy	35.87	30.1797	33.208
327	2	13	rural	not only	31	50	40	78	boy	31	29	28
328	2	12	rural	ony child	37.5935	62	36	91	girl	32	33	36
329	2	13	city	not only	30	64	34	89	girl	36	29	33
330	2	13	rural	ony child	44	66	35	77	girl	28	27	33
331	2	13	rural	ony child	33	64	57	67	boy	22	27	29
332	2	13	rural	not only	43	68	26	97	girl	34	35	38
333	2	14	rural	ony child	46.8473	54	32	89	boy	31	36	33
334	2	12	rural	not only	46	47	55	58	boy	18	22	26
335	2	11	rural	not only	43	65	34	84	girl	31	30	33
336	2	11	rural	not only	47	69	30	94	boy	34	32	34
337	2	13	rural	not only	43	74	35	76	boy	29	31	28
338	2	13	city	ony child	30	69	43	91	girl	32	35	34
339	2	13	rural	not only	41	63	41	93	girl	34	36	34
340	2	12	rural	not only	32	61	31	78	girl	30	27	32
341	2	11	city	ony child	33	63	13	128	girl	52	48	44
342	2	11	city	not only	40	39	37	88	girl	26	35	34
343	2	13	city	not only	31	56	33	92	girl	34	35	34
344	2	14	city	not only	46	54	42	80	boy	28	30	31
345	2	14	city	ony child	53	57	53	54	boy	16	22	20
346	2	14	city	not only	26	55	51	80	boy	28	28	33
347	2	11	rural	ony child	36.5705	61	42	100	boy	39	39	34
348	2	11	city	ony child	40	73	36	79	girl	28	32	29
349	2	11	city	ony child	40	59	52	48	boy	14	17	26
350	2	14	rural	not only	49	79	38	103	boy	39	44	33
351	2	12	rural	not only	32	65	36	75	girl	31	27	23
352	2	12	rural	ony child	56	39	44	88	girl	31	32	35
353	2	12	rural	not only	43	63	31	107	girl	46	42	35
354	2	12	rural	not only	28	44	39	96	boy	35	38	33
355	2	13	rural	ony child	38.5949	58.9536	42	86.6796	boy	32	32.6796	33
356	2	13	rural	not only	29	46	40	82	boy	29	27	35
357	2	14	rural	not only	32	57	43.7831	77	boy	29	29	29
358	2	11	city	ony child	24	45.9126	42.2875	73.9237	boy	30	27.9237	29
359	2	11	rural	not only	39	58	35	87	girl	33	32	32
360	2	12	city	not only	39	62	27	92	girl	33	34	38
361	2	13	city	not only	38.9299	46.6679	38.1706	89	girl	34	32	35
362	2	11	rural	not only	34	42	33	90	girl	33	34	33
363	2	12	rural	ony child	21.0105	50.2207	27	88	girl	30	37	32
364	2	11	rural	ony child	31	49	46	87	boy	33	31	35
365	2	13	rural	ony child	30	61	44	80	boy	30	29	31
366	2	14	city	ony child	32	67	41	84	boy	30	32	32
367	2	11	city	not only	37	57	43	92	girl	32	37	33
368	2	12	city	not only	35	39	38.7831	88	boy	33	33	32
369	2	13	rural	ony child	44	45	36	83	boy	29	31	33
370	2	13	rural	not only	43	52	39	99.5017	boy	39.5646	35.9372	37
371	2	13	rural	not only	38	61	24	96	girl	38	34	36
372	2	14	rural	not only	35	62	24	103	girl	40	40	37
373	2	14	rural	ony child	43	53	47	74.202	boy	27.202	27	31
374	2	13	rural	not only	39	60	29	98	girl	38	33	38
375	2	13	rural	not only	30	48	20	102	boy	36	42	35
376	2	14	rural	not only	48	51	37	86.5713	boy	34	35.5713	29
377	2	14	rural	ony child	32	63	15	116	girl	43	44	43
378	2	13	rural	not only	38	53	36	95	boy	29	42	35
379	2	13	rural	not only	17	40	27	105	girl	40	40	38
380	2	13	rural	not only	34.8749	50.9463	30	105	boy	45	29	44
381	2	13	rural	not only	34	58	20	110	girl	43	41	39
382	2	13	rural	not only	40	61	45	84	boy	30	36	28
383	2	13	rural	ony child	34	56	22	101.558	boy	39.5584	37	38
384	2	13	rural	not only	30	29	47	84	girl	24	36	34
385	2	14	rural	ony child	30	54	21	112	boy	43	42	42
386	2	14	rural	not only	32	53	45	83	boy	29	30.5873	34
387	2	13	rural	not only	25	54	30	107	girl	39	41	39
388	2	13	rural	not only	27	60	41	88.4884	girl	37.4884	34	28
389	2	13	rural	not only	33	61	21	104.13	girl	40	39	38
390	2	13	rural	ony child	36	52	33	110	girl	41	44	37
391	2	14	city	not only	31	72.7014	23	108	girl	41	43	38
392	2	13	rural	not only	21	60	19	104	girl	39	39	40
393	2	13	rural	not only	45	70	30	105	boy	40	39	38
394	2	14	rural	ony child	23	48	21	112	boy	43	40	42
395	2	13	rural	not only	39	51.7014	27	97	girl	36	37	34
396	2	13	rural	not only	37	72	28	109	girl	39	45	39
397	2	14	rural	ony child	51	51	45	84	boy	30	30	34
398	2	13	rural	not only	31	61	27	100	boy	31	38	39
399	2	13	rural	ony child	45	60	33	82.9714	girl	29.9714	32	34
400	2	13	rural	not only	42.2161	51	19	99	boy	37	39	35
401	2	14	rural	not only	32	62	27	87	girl	30	35	33
402	2	14	rural	ony child	56	63	41	62	boy	21	26	26
403	2	14	rural	not only	38	55	25	96	girl	36	36	36
404	2	13	rural	not only	39	66	34	73	boy	23	30	24
405	2	14	rural	not only	28	50.9126	40	129	girl	52	49	44
406	2	13	rural	not only	21	55	31	77.8477	boy	27	27.8477	33
407	2	13	rural	not only	40	56	30	100	girl	39	35	38
408	2	14	rural	ony child	34	71	22	100	boy	40	37	28
409	2	12	rural	not only	29	52	30.4439	87.6796	girl	29	31.6796	38
410	2	12	rural	ony child	33	49	30	91.997	boy	42	26.997	38
411	2	12	rural	not only	30.4157	61	20	115	girl	45	42	42
412	2	13	rural	not only	29	68	24.2676	98	boy	33	39	37
413	2	14	rural	not only	35	54	16	125	girl	48	47	44
414	2	13	rural	not only	30	43	35.0978	92.1914	boy	34	36.1914	34
415	2	13	rural	not only	27	44	21	107	girl	40	38	40
416	2	13	rural	not only	42	44	20	104.424	girl	40.87	38.1797	37.208
417	2	13	rural	not only	44	56	33	91.4884	girl	32.4884	38	35
418	2	13	rural	not only	33	55	24	90.3805	girl	34	34	34.3985
419	2	14	rural	not only	36	43.973	21	116	boy	44	46	40
420	2	13	city	ony child	37	59	23	102	boy	41	38	36
421	2	13	rural	not only	20	52.6501	23	102	girl	36	39	37
422	2	13	rural	not only	31	42	18	85.2144	girl	31	34	33.0843
423	2	13	rural	not only	28	64	18	118	girl	46	46	40
424	2	13	rural	not only	17	44	30	86.6812	boy	32.6812	34	34
425	2	12	rural	not only	33	62	29	79	girl	31	33	27
426	2	14	rural	not only	52	65	14	74	boy	24	27	33
427	2	12	rural	not only	31.6054	55	28	104	boy	40	39	38
428	2	13	rural	not only	41	72.9222	45	77	girl	30	22	34
429	2	14	rural	not only	25	40	29	102	girl	35	40	40
430	2	12	rural	not only	33	47	30	93.0157	girl	34	38.0157	33
431	2	13	rural	not only	33.4271	61	28	94.9714	boy	34.9714	38	29
432	2	14	rural	ony child	46	32.6501	23.4888	114.618	girl	45.6812	42.9372	39.018
433	2	13	rural	not only	35	65	22	115	girl	45	44	41
434	2	13	rural	ony child	29.051	44	30	93.2047	boy	33	36.5202	34.7025
435	2	13	rural	not only	23	82	23	114	girl	42	44	39
436	2	13	rural	not only	34	49	30	85	girl	33	33	35
437	2	13	rural	not only	48	69	27	108	girl	40	45	32
438	2	13	rural	not only	38	46	26	103	girl	42	36	37
439	2	13	rural	not only	32	52	18	122	boy	50	44	41
440	2	13	rural	not only	31	50	36.5121	91.6796	boy	35	32.6796	34
441	2	14	rural	not only	37	52	40	96	girl	37	35	39
442	2	13	rural	ony child	32.2625	61	29	98.8917	boy	36	33.8917	40
443	2	13	rural	not only	32	42	37	118	girl	48	42	43
444	2	13	rural	ony child	45	60.0612	35	87	boy	32	37	30
445	2	14	rural	not only	48	56	48	119	girl	43	48	43
446	2	14	rural	ony child	34	78	13	119	girl	49	45	40
447	2	12	rural	not only	34	57	41	90	boy	34	31	37
448	2	13	rural	ony child	25	77	14	114	boy	44	43	41
449	2	14	rural	not only	40	60	25	126	girl	52	46	41
450	2	14	rural	ony child	36	72	17	103	boy	38	39	39
451	3	14	rural	not only	31	61	35	88	boy	30	34	34
452	3	14	rural	ony child	32	53	29	103	boy	40	39	38
453	3	14	rural	not only	29	59	25	98	girl	35	41	34
454	3	14	rural	ony child	16	62	21	97	boy	37	37	37
455	3	14	rural	not only	33	62	43	78	girl	28	29	28
456	3	13	rural	ony child	35	72	37	82	boy	32	30	32
457	3	13	rural	ony child	36	56	29	93.9128	girl	37	32.9128	36
458	3	14	rural	not only	38.9421	48	36	97	girl	36	36	36
459	3	14	rural	ony child	36	46	36	96	boy	35	36	36
460	3	13	rural	not only	32	60	37	58	boy	21	23	18
461	3	13	rural	ony child	21	52	17	121	boy	46	46	42
462	3	14	rural	not only	35	46	34	74	boy	19	35	28
463	3	15	rural	not only	23	69	17	107	girl	37	44	39
464	3	15	rural	not only	43	41	46	74	girl	25	25	35
465	3	14	rural	ony child	34	51	17	129	girl	49	51	44
466	3	13	rural	ony child	35	52	25	98	boy	37	37	37
467	3	14	rural	not only	31	60	38	77	girl	26	34	25
468	3	13	rural	ony child	38	60	40	79	girl	27	33	29
469	3	14	rural	not only	34	59	41	85.9128	girl	33	29.9128	34
470	3	14	rural	not only	21	55	33	98	boy	39	36	35
471	3	15	rural	ony child	38	63	23	89	boy	27	35	39
472	3	13	rural	not only	28	53	46	80	girl	25	30	34
473	3	13	rural	ony child	21	85	23	105	girl	41	35	43
474	3	13	rural	not only	27	52	28	100	boy	31	42	38
475	3	14	rural	ony child	31	71	49	87	boy	31	32	31
476	3	14	rural	not only	41	69	35	89	boy	33	33	33
477	3	13	rural	not only	46	59	43	88	girl	30	37	32
478	3	14	rural	ony child	39	54	33	90	boy	31	33	37
479	3	14	rural	not only	40	70	37	86	boy	30	32	34
480	3	14	rural	ony child	23	59	37	85	boy	24	38	32
481	3	15	rural	not only	24	61	40	112	boy	45	37	40
482	3	14	rural	not only	31	51	36	94.9372	girl	36	35.9372	32
483	3	14	rural	ony child	36	50	25	92	boy	36	31	33
484	3	13	rural	not only	42	46	50	76	boy	27	29	27
485	3	13	rural	not only	34	59	48	87	girl	23	37	35
486	3	14	rural	not only	38	61	37	83	boy	30	31	32
487	3	14	rural	not only	30	67	41	93	boy	35	35	35
488	3	14	rural	not only	40	60	37	95	girl	33	37	35
489	3	13	rural	ony child	26	59	37	91	girl	33	36	32
490	3	13	rural	not only	30.0932	52	22.4888	104	girl	40	40	36
491	3	13	city	not only	15	60	26	94	girl	34	39	33
492	3	13	city	not only	33	64	22	104	girl	36	40	39
493	3	13	rural	not only	35	55	31	90.4884	boy	35.4884	35	32
494	3	12	rural	not only	36	44	50	81	boy	29	35	28
495	3	13	city	not only	45	63	31	86	girl	32	31	37
496	3	13	city	not only	26	67.2101	35	120	girl	45	50	43
497	3	13	rural	not only	35	58	47	62	boy	17	31	21
498	3	13	rural	not only	37.5949	49	16	95	girl	38	37	32
499	3	13	city	not only	36	57.7014	28	96	boy	34	40	33
500	3	13	rural	not only	31	63	16	110	girl	41	42	41
501	3	13	city	not only	26	76	19	100	girl	36	39	37
502	3	13	rural	not only	38	71	20	85.997	girl	34	29.997	34
503	3	13	rural	not only	23	56	25	106	girl	40	41	38
504	3	13	rural	ony child	32	52	32	110	boy	43	47	34
505	3	13	rural	not only	21	80	20	103.488	girl	39.4884	40	36
506	3	13	city	not only	36	50	36	71	girl	24	24	34
507	3	13	city	not only	47	71	50	83	girl	30	29	34
508	3	13	city	ony child	29	58	26	110	girl	41	41	42
509	3	12	city	not only	37	47	33.2875	93	girl	31	37	38
510	3	13	city	not only	49	54	35	88.6812	boy	31.6812	33	34
511	3	13	rural	not only	36	63	18	109	girl	45	40	38
512	3	13	city	not only	34.6677	56	23	100	girl	40	36	37
513	3	13	rural	not only	39	76	36	96	girl	38	35	34
514	3	13	city	ony child	33.6662	57	31	80	boy	29	30	31
515	3	12	city	not only	25	71	27	104	girl	36	42	39
516	3	13	rural	not only	34	61	37	104	boy	39	41	36
517	3	13	city	not only	34	61	16	89	girl	30	38	29
518	3	12	city	not only	44	50	37	96	boy	40	32	36
519	3	13	rural	not only	32	61	31	109	boy	36	44	41
520	3	13	rural	not only	37	60.6501	20	84.0673	girl	29.6932	34.8917	34.4823
521	3	13	city	ony child	40	67.5797	33	87.304	boy	30	35	33.304
522	3	12	rural	not only	33	65	37	87	boy	32	28	32
523	3	13	city	not only	37	66.6679	31	82.4884	boy	28.4884	36	29
524	3	12	city	not only	45	65.5847	39	94.5202	boy	39	34.5202	33
525	3	13	rural	ony child	40	55	21	101	boy	38	39	37
526	3	13	rural	ony child	41	66	33	63	boy	17	23	32
527	3	13	rural	not only	41	62	48	72	boy	25	30	25
528	3	13	rural	not only	47	56.7014	33	94	girl	36	38.5873	31
529	3	13	city	not only	18	63	29	102	boy	38	39	37
530	3	13	rural	not only	39.0405	46	34	99	boy	39	39	33
531	3	13	rural	not only	42	66	34	96	boy	35	36	35
532	3	13	city	ony child	33.8749	40	34	87	boy	33	33	32
533	3	13	rural	ony child	40	45	53	61	boy	21	26	20
534	3	13	rural	not only	43	64	38.2676	96	girl	35	35	37
535	3	13	rural	not only	13	53	33	99	boy	35	39	37
536	3	13	city	ony child	38	61	29	95	boy	35	36	35
537	1	12	city	ony child	23	43	40	87	boy	36	25	36
538	1	11	city	ony child	26	53	32.6845	93	girl	35	35	36
539	1	11	city	not only	17	47	45	86.5159	boy	32.5159	33	32
540	1	11	city	ony child	34	46	42	79	boy	28	31	33
541	1	11	city	not only	43	75	37	87	girl	33	37	30
542	1	13	city	ony child	43	57	34	92	girl	37	40	30
543	1	13	city	ony child	49	82	40	86	boy	31	34	27
544	1	12	city	not only	42	55.9217	37	89	girl	29	35	31
545	1	12	rural	ony child	17	61	29	81	boy	31	31	28
546	1	13	city	ony child	39	53	40	87	boy	37	36	27
547	1	12	city	ony child	38	48	38	85	girl	31	38	27
548	1	11	city	not only	40	60	39	96	boy	32	38	36
549	1	11	city	ony child	38	85	32	93	girl	33	36	30
550	1	11	city	ony child	38	48	37	87	boy	34	32	32
551	1	11	city	ony child	34	52.2482	44	85	boy	36	35	28
552	1	11	city	not only	39	45	33	92	girl	39	34	30
553	1	12	city	not only	37	44.041	43	87	boy	38	28	32
554	1	13	city	ony child	37	49.2101	33	87	girl	36	33	30
555	1	10	city	not only	43.55	45	40	76.6488	boy	29	33	30.6667
556	1	11	city	not only	44	50.041	31	90	girl	26	39	36
557	1	12	city	ony child	35	28	43	83	boy	33	28	35
558	1	11	city	not only	43.4157	55	37	81.6488	girl	31	30	33.6488
559	1	11	city	ony child	31	31.0337	40	93	girl	35	31	36
560	1	12	city	ony child	29	41	39.2676	86	boy	34	35	31
561	1	13	city	not only	31	49	36	92.9714	girl	39.9714	30	35
562	1	12	city	ony child	29	45	36.7164	83.8529	girl	34	31	31.8529
563	1	12	city	ony child	35	34	37	88.202	boy	36.202	28	35
564	1	11	city	not only	47	56.2101	31	84.3204	boy	35.3204	33	30
565	1	13	city	not only	33.1182	49.4343	41	94.304	boy	32	37	33.304
566	1	12	city	not only	29.5949	49	38	76.8841	girl	33.8923	24	30.9918
567	1	11	city	not only	35.7222	46	33	83	girl	38	29	29
568	1	13	city	not only	42	46	35	81	boy	30	31	29
569	1	12	city	ony child	40	48.8108	40	79	boy	28	30	29
570	1	12	city	ony child	36	48	36	93	boy	37	34	33
571	1	13	city	ony child	43	53	42	88	boy	38	34	31
572	1	11	city	not only	36	46	44	73	boy	33	27	27
573	1	12	city	ony child	44	53	34	91	boy	40	32	31
574	1	11	city	not only	36	51	28	90	girl	32	38	29
575	1	12	city	ony child	35	66	29	78	girl	29	34	26
576	1	11	city	ony child	14	59	39	95	girl	34	39	31
577	1	11	city	ony child	31	77	46	86	girl	38	38	19
578	1	13	city	ony child	44	66	41	86	boy	41	34	25
579	2	12	rural	ony child	36	51	47	67	boy	17	33	24
580	2	13	rural	not only	39	56	24	98	boy	38	37	35
581	2	12	rural	not only	41	58	35	93	girl	32.5498	36	35
582	2	12	rural	ony child	40	70	27	89.6932	boy	31.6932	36	31
583	2	12	rural	not only	34.8473	71.9222	32	88.9714	girl	30.9714	32	39
584	2	12	rural	not only	36	53	26	95	girl	34	36	34
585	2	13	rural	not only	34	59	27	96	girl	33	37	36
586	2	13	rural	not only	37	60	25	97	girl	35	35	39
587	2	13	city	not only	38	49.3933	41.4383	70	girl	25	22	33
588	2	12	rural	not only	41	72	37	84	girl	32	30	33
589	2	12	rural	ony child	39	59	23	103	girl	37	39	40
590	2	13	rural	not only	47	76	31.6845	100	girl	34	39	37
591	2	12	rural	ony child	32	39	26	104	girl	42	39	36
592	2	12	rural	not only	39.1435	55	41	86	boy	30	34	32
593	2	12	rural	ony child	43.55	48	28	100	boy	40	38	33
594	2	12	rural	not only	37	41	37	100	boy	32	43	36
595	2	12	rural	not only	35	72.2101	18	112	girl	42	43	41
596	2	13	rural	ony child	36	66	25	112.971	boy	41.9714	45	39
597	2	12	rural	ony child	35	64	36	83	girl	29	30	34
598	2	12	rural	not only	34	58.2755	28.2875	120	boy	50.5498	40	44
599	2	12	rural	not only	37	59	29	96	girl	33	36	39
600	2	12	rural	not only	33.8473	43	42	84	girl	29	28	37
601	2	12	rural	ony child	50	65	35	90	girl	28	34	36
602	2	12	city	not only	43.5935	65	49	83.9237	boy	31	33.9237	30
603	2	12	rural	ony child	31	56	21	101	girl	38	37	38
604	2	12	rural	ony child	39	72	32	95.5395	boy	41	36.8907	28.6488
605	2	12	rural	not only	40.4271	57	36	92	boy	35	33	32
606	2	12	rural	not only	23	49	28	123	boy	51	48	39
607	2	12	rural	not only	44	50	29	94	boy	34	38	35
608	2	13	rural	ony child	23.0105	69	18	112	boy	46	44	33
609	2	13	rural	not only	33	52	27	100	girl	39	36	37
610	2	12	rural	not only	36	33	33.4888	96	girl	32	38	36
611	2	12	rural	ony child	30.4271	44	14	108.693	girl	42.6932	39	39
612	2	13	rural	not only	42.6677	68.2101	34	98	girl	35	36	38
613	2	12	rural	ony child	31	53	47	86.9714	girl	29.9714	31	34
614	2	12	rural	not only	47	60	44	92	girl	29	42	33
615	2	12	rural	not only	32	69	40	94.5646	girl	33.5646	34	35
616	2	13	rural	ony child	38	59	39	83	boy	30	32	31
617	2	12	rural	ony child	42	64	19	105	girl	41	36	41
618	2	13	rural	not only	31.6662	70.5797	32	86.5224	boy	29.5224	39	24
619	2	12	rural	not only	45	72.0363	37	81	girl	31	23	34
620	2	13	rural	not only	30	68	31	105	boy	37	45	36
621	2	12	rural	ony child	54	65	26	80	boy	30	28	31
622	2	13	rural	ony child	34	62	37	89	boy	30	35	33
623	2	13	rural	not only	41	63	57	70	boy	19	36	25
624	2	13	rural	not only	37	70	17	88.6305	boy	34.6305	35	33
625	2	12	rural	ony child	43	54	43	81	boy	33	25	35
626	2	13	rural	ony child	35	45	26	88	boy	29	34	34
627	2	12	rural	not only	27	53	15	121	girl	48	47	41
628	2	12	rural	not only	42	66	35	102	boy	39	39	37
629	2	12	rural	not only	34	52	28	94	girl	36	33	36
630	2	12	rural	not only	27	63	21	104	girl	40	39	38
631	2	13	rural	not only	38	61	31	102	girl	36	39	39
632	2	12	rural	not only	35.5935	43	22	104	girl	37	40	40
633	2	11	rural	not only	23	78	27	101	girl	38	38	37
634	2	12	rural	ony child	35	52	24	100	boy	39	36	37
635	2	12	rural	ony child	43.0105	57	33	95.8825	boy	36	34.8907	35.9918
636	2	12	rural	not only	37	60	25	102	girl	35	40	38
637	2	12	rural	not only	33	62	30	105	girl	38	40	38
638	2	12	rural	ony child	46	46	41	87.0831	boy	31	33	32.0831
639	2	12	rural	not only	35	34	17	120	girl	48	43	41
640	2	13	rural	ony child	26.55	57	36	124	girl	51	47	41
641	2	13	rural	ony child	43	46	34	86	boy	29	36	31
642	2	12	rural	ony child	46	53	34	73.3805	girl	16	27	37.3805
643	2	13	rural	not only	31	69	19	109	boy	42	42	39
644	2	12	rural	ony child	34.0405	67	30	103	girl	40	37	39
645	2	12	rural	ony child	30	54	33	92	girl	33	32	36
646	2	12	rural	not only	31	68	33	97	girl	34	40	35
647	2	13	rural	not only	35	61	25	87	boy	34	30	35
648	2	12	rural	not only	29	65	13	128	boy	51	49	42
649	2	12	rural	not only	29	55	13	129	girl	52	49	44
650	2	12	rural	not only	23	55	17	109	girl	44	41	39
651	2	13	rural	not only	34	61	18	106	girl	43	35	39
652	2	13	rural	not only	37	47	30	99	boy	37	38	36
653	2	12	rural	not only	35	56	26	111	girl	42	40	41
654	2	13	rural	ony child	38	57.8108	38	85	boy	30	32	33
655	2	12	rural	not only	39	51.8108	22	100.084	girl	31	39	34.0843
656	2	13	rural	not only	33.0105	65	33	90	girl	28	34	37
657	2	12	rural	not only	28	49	24	99	boy	32	39	39
658	2	13	rural	not only	24	80	16	119	girl	47	44	42
659	2	13	rural	not only	26	49	49	65	boy	20	29	21
660	2	13	rural	not only	22	40	36	93	girl	35	31	38
661	2	12	rural	not only	27	62	37	92	boy	32	33	37
662	2	13	rural	not only	47	69	18	105	boy	40	38	39
663	2	12	rural	not only	39	53	31	87	boy	32	29	37
664	2	13	rural	not only	29	74	18	120	girl	45	47	42
665	2	12	rural	ony child	35	41	19	103	girl	37	39	41
666	2	12	rural	ony child	30	41	20	105	girl	42	36	39
667	2	13	rural	not only	34	51	36	84	boy	24	31	38
668	1	12	rural	not only	40	47	31	96.202	girl	37.202	30	39
669	1	12	rural	not only	43.5949	61	15	108	boy	41	38	39
670	1	11	city	not only	32.5949	65.6438	25.5866	101.123	boy	36.1229	39	35
671	1	11	rural	ony child	32	61	22	116	girl	44	46	40
672	1	11	rural	not only	34.5949	52	29.2875	96	boy	39	35	34
673	1	13	rural	ony child	29.6662	52.7325	20	97	boy	31	39	35
674	1	11	rural	not only	43	64	32	99	girl	38	36	36
675	1	11	city	ony child	23	74	30	76	girl	26	28	30
676	1	12	rural	not only	35	71	14	124	boy	51	48	39.1877
677	1	13	rural	not only	30	62	27	104	girl	39	36	42
678	1	11	rural	not only	24	75.3933	22	102	girl	41	43	32
679	1	12	rural	not only	35.0405	65	19	122.909	boy	47.9714	46	41.9371
680	1	11	rural	ony child	40	46	17	124.976	girl	48	49.9761	42
681	1	13	rural	not only	38	64	34.2875	111.381	girl	46	40	38.3805
682	1	13	rural	ony child	34.8473	64	20	93.1769	girl	31	32	38.1769
683	1	12	rural	not only	46	40	33	94.6433	girl	29.9714	40.3679	35.304
684	1	11	rural	not only	28	49	26	107	girl	35	44	39
685	1	11	city	not only	31	60	23	108.937	girl	40	42.9372	38
686	1	12	rural	ony child	33	53	36.0978	90.3805	boy	33	37	31.3805
687	1	12	rural	ony child	38	59	17	109.177	boy	38	42	42.1769
688	1	11	rural	not only	40	58	29	96.9918	boy	37	37	33.9918
689	1	11	rural	ony child	28	43	23	107.992	girl	40	40	39.9918
690	1	11	rural	not only	32	57	29	96	girl	34	38	37
691	1	12	rural	not only	38	53.4326	28	100	girl	38	39	35
692	1	12	rural	ony child	35	46	33	92	boy	34	32	36
693	1	11	rural	not only	45	63.6679	28	99	girl	37	39	35
694	1	12	rural	not only	44	63	42.0978	77.3805	boy	29	31	26.3805
695	1	11	rural	ony child	27	67	21	123	boy	51	48	40
696	1	12	rural	ony child	61	53	44	92	boy	34	34	33
697	1	11	rural	not only	29	61	24	114	girl	41	45	40
698	1	11	rural	not only	35	46	17	112	girl	44	39	41
699	1	13	city	not only	37.4271	61	39.2875	86	boy	31	32	33
700	1	12	rural	not only	27	58.8108	25	106	boy	39	39	39
701	1	11	rural	not only	28	45	19	105.083	girl	36	43	40.1011
702	1	12	rural	ony child	39.6677	53.2755	30	96	boy	34	36	36
703	1	11	rural	ony child	27	54	22	106	girl	38	38	40
704	1	12	rural	not only	40.4698	66	18	124	girl	50	45	44
705	1	12	rural	not only	39	51	23	99	girl	36	37	37
706	1	13	rural	not only	38	70	36	113	boy	46	39	41
707	1	11	rural	not only	42	50	35	98	girl	31	41	38
708	1	12	rural	not only	47	52	22	114.886	girl	44.4884	47	37.3981
709	1	11	rural	not only	40.9421	52	31	74	girl	24	29	28
710	1	13	rural	ony child	32	60	28	96	girl	35	37	36
711	1	12	rural	not only	42.5935	56.0337	21	102	girl	31	43	40
712	1	11	rural	ony child	32	55	26	103	girl	40	39	37.018
713	1	12	rural	not only	47.0932	51	18	127	girl	50	49	42
714	1	11	city	ony child	18	43	20	107	boy	44	35	41
715	1	12	rural	not only	32	57	24	111	girl	40	42	42
716	1	13	rural	not only	37	76.2101	14	120	boy	47	47	42
717	1	11	rural	not only	26	59.2755	20	124	boy	47	48	42
718	1	11	rural	not only	35	59.9217	15	125.177	girl	51	48	41.1769
719	1	12	rural	not only	38.9403	38	20	117	girl	43	44	42
720	1	11	rural	not only	25.4271	57	19	125	boy	49	50	40
721	1	12	rural	not only	36	49.7424	27	113	girl	40	46	39
722	1	12	rural	ony child	29	38	26.729	93	girl	36	33	33
723	1	12	rural	not only	29	53	37	89	girl	32	32	34
724	1	11	rural	not only	31	61	22	108	girl	39	40	42
725	1	11	city	not only	25	67	13	121.496	girl	47	45.4963	42
726	1	12	rural	not only	39	64	21	111	girl	43	41	38
727	1	12	rural	ony child	28	57.4002	29	83	boy	27	35	34
728	1	12	rural	ony child	47	51	44	72	boy	29	28	24
729	1	12	rural	not only	28.4563	44.9413	26	113	girl	42	43	43
730	1	12	rural	not only	38	66	23	89	girl	29	27	41
731	1	11	rural	ony child	40	76	17	107	boy	40	43	37
732	1	12	rural	ony child	33	47	29	97	boy	38	36	34
733	1	11	rural	not only	17	44	17	130	girl	52	50	42
734	1	11	rural	not only	37	50	29	94.4569	girl	36.4569	37	31
735	1	11	rural	not only	31.55	48.5847	49	75.3805	boy	28	29	24.5683
736	1	12	rural	not only	46.0405	53.7846	33	79.505	boy	26.6812	33.8238	31
737	1	12	rural	not only	26	55	22	109	girl	41	42	40
738	1	12	rural	not only	29	47	15	103	girl	38	40	39
739	1	12	rural	not only	22	50	28	93	girl	36	31	36
740	1	12	rural	not only	35	58.7014	25.2875	97	boy	38	39	32
741	1	11	rural	not only	45	48.8155	47	87	girl	31	34	32
742	1	12	rural	ony child	41	45	33	77	boy	28	28	30
743	1	12	rural	not only	39	73	25	104	girl	35	41	39
744	1	12	rural	not only	27	55	30	83	boy	31	33	31
745	1	12	rural	not only	23	67	25	107	girl	36	44	41
746	1	11	rural	not only	36	71	21	124	boy	49	48	42
747	1	12	rural	not only	42	67	22	101	girl	36	35	39
748	1	10	city	not only	23	57	38.0978	89	boy	30	34	37
749	1	11	rural	not only	28	39.9413	13	123	girl	45	49	44
750	1	11	city	not only	31	57	26	88	boy	32	36	33
751	1	11	rural	not only	29.8473	50	21	110	girl	40	43	42
752	1	11	rural	ony child	39	58	28	91.6932	boy	34.243	34	33
753	1	11	rural	not only	29	60	31	104.63	girl	37.6305	43	38
754	1	12	rural	ony child	41	58	42	95	boy	40	29	39
755	1	11	rural	ony child	49	56	35.4439	92.3207	girl	31.4569	34.4511	37
756	1	12	rural	not only	39	68	27.2875	95	boy	39	34	34
757	1	13	rural	not only	36.6677	55	18	115	girl	43	44	42
758	1	12	rural	not only	29	58	29	112	girl	41	41	42
759	1	12	rural	not only	44	43	35	94.997	boy	31	31.997	41
760	1	11	rural	not only	34	43	21	114	girl	46	44	38
761	1	12	rural	ony child	25	61	24	105	boy	41	45	30
762	1	12	rural	not only	32	51.2526	21	125	boy	48	48	41
763	1	12	rural	not only	37	41	52	80.9714	girl	24.9714	30	35
764	1	13	rural	not only	33	60	36	95	girl	29	38	38
765	1	12	rural	ony child	31.0105	32	38	92	girl	31	34	37
766	1	12	rural	not only	42.6677	54	27	105	girl	41	37	40
767	1	12	rural	ony child	36.5935	62	48	84	girl	30	30	32
768	1	11	city	ony child	17	63	21	132	boy	52	52	44
769	1	12	rural	not only	32	52	21.2506	123.264	girl	50.5498	46.9598	39.322
770	1	12	rural	ony child	33.136	53	35	81	boy	29	30	32
771	1	12	rural	not only	31	51	35	97	girl	36	36	36
772	1	12	rural	not only	20	41	39	69	boy	27	16	35
773	1	12	rural	ony child	18	60.6679	25	121	boy	46	49	36
774	1	11	rural	not only	40	51.6679	42	97	boy	33	40	35
775	1	11	rural	not only	30	59	29	117	girl	50	40	40
776	1	12	rural	not only	25	36	20	106.52	girl	36	39.5202	43
777	2	13	city	ony child	37	63	40	89.3764	boy	35.6812	36.6953	26
778	2	12	rural	not only	30	38	26	96	boy	36	37	35
779	2	12	city	ony child	30	59	42	90	girl	29	36	36
780	2	12	city	ony child	34	59	44	71	girl	26	27	24
781	2	13	rural	ony child	29	26	26	103	boy	36	37	40
782	2	12	city	not only	24.5949	62	30.2676	91	girl	36	35	31
783	2	12	city	ony child	40.6662	65	41	95.3805	boy	36	39	32.3805
784	2	12	rural	not only	42	75	44	79.3723	boy	29	35.9918	24.3805
785	2	12	city	ony child	26	58	39	101	boy	37	40	33
786	2	12	city	ony child	46	60	50	75	boy	28	29	25
787	2	13	rural	not only	38	63	31	94	boy	34	36	35
788	2	12	rural	ony child	41	64	31	94	boy	33	35	35
789	2	14	rural	ony child	39	53	25	101	boy	37	37	38
790	2	13	city	ony child	37	62	30.0978	96	girl	34	37	37
791	2	12	rural	ony child	38	62	37	86.8257	boy	35	31	30.8257
792	2	12	city	ony child	34	52.9126	22	106	boy	41	40	38
793	2	12	rural	not only	47	64	37	82	boy	24	30	34
794	2	13	city	ony child	24	54.2526	28	107	girl	36	42	41
795	2	13	rural	not only	32	58	36	91	girl	35	39	30
796	2	13	rural	not only	19	67	22	107	boy	38	41	41
797	2	13	rural	not only	30	60	23	99	boy	36	37	36
798	2	13	rural	not only	33	56	30	60	boy	19	27	21
799	2	11	city	ony child	55	63	32	77	girl	23	34	28
800	2	12	city	ony child	57	61	50	62	girl	17	27	24
801	2	13	city	not only	26	34	26	83	girl	31	31	33
802	3	15	rural	not only	47	47	43	64	girl	25	22	23
803	3	15	rural	not only	32	52	31	94	girl	34	39	32
804	3	14	rural	ony child	34	62	37	96	boy	40	37	23
805	3	14	city	ony child	45	49	39	75	boy	24	23	33
806	3	15	rural	ony child	34	46	56	65	boy	19	25	27
807	3	14	city	ony child	42	56	39	85	boy	30	34	31
808	3	15	rural	not only	28	57	42	78.9761	boy	27	28.9761	33
809	3	15	rural	ony child	31	61	40	84	boy	29	31	34
810	3	14	rural	ony child	26	50	39	79	boy	26	27	34
811	3	14	city	not only	44	57	46	83	girl	31	30	32
812	3	14	rural	ony child	27	50	35	79	girl	28	28	30
813	3	14	rural	not only	34	63	48	76	girl	23	33	28
814	3	15	city	ony child	30	72	44	75	girl	25	31	29
815	3	15	city	not only	39	56	50	66	boy	25	25	26
816	3	15	rural	ony child	31	58	26	83	girl	26	38	28
817	3	14	city	ony child	25	60	26	109	girl	40	46	36
818	3	15	rural	not only	33	38	37	81	girl	28	32	30
819	3	14	city	ony child	31	71	23	98	girl	38	39	33
820	3	15	rural	not only	37	40	35	88	boy	30	36	32
821	3	14	rural	ony child	40	63	35	93	boy	33	36	35
822	3	14	city	not only	19	63	22	104	girl	37	41	38
823	3	14	rural	not only	18	57	27	82	girl	26	33	33
824	3	15	rural	ony child	48	63	28	97	girl	35	40	35
825	3	15	rural	not only	38	58	45	87	boy	34	30	33
826	3	14	rural	not only	42	62	40	95	boy	37	38	29
827	3	14	city	ony child	33	60	37	86.3805	boy	33	37	27.3805
828	3	14	city	ony child	30	61	22	102	boy	35	41	37
829	3	14	city	ony child	36	65	45	68	girl	20	24	27
830	3	14	rural	ony child	37	63	35	89.5017	boy	30.5646	36.9372	33
831	3	14	rural	ony child	40	51	31	89.9128	boy	32	34.9128	32
832	3	14	city	ony child	41	75	43	89	boy	32	35	32
833	3	15	rural	not only	22	50.7014	43	67	boy	30	22	21
834	3	15	rural	ony child	31	51	31	98	boy	37	37	34
835	3	14	rural	ony child	26	54	36	75	boy	26	25	32
836	3	15	city	not only	32	64	34	95	girl	31	38	36
837	3	14	city	ony child	33	65	26	93	girl	33	36	34
838	3	15	city	not only	38	60	35	89	girl	31	33	35
839	3	14	city	ony child	27.5949	61	31	97	girl	34	40	34
840	3	14	rural	ony child	33	51	32	89	boy	35	32	32
841	3	15	rural	not only	31	65	38	89	boy	29	36	35
842	3	15	rural	not only	28	67	31	92	boy	32	38	33
843	3	14	rural	not only	32	69	24	106	girl	39	43	39
844	3	14	rural	ony child	30	47	32	89	boy	34	28	36
845	3	14	rural	ony child	25.55	66	26	98.6488	girl	34	40.5873	35.6488
846	3	13	city	ony child	37	68	21	98	boy	38	37	34
847	3	14	rural	ony child	26.8878	69	20	108	girl	42	43	37
848	3	14	city	ony child	13	83	38	91	boy	36	34	32
849	3	15	rural	not only	34.5602	57.3801	31.3864	81	boy	30	30	30
850	3	14	city	ony child	23	64	29	105	girl	38	43	35
851	3	15	city	not only	28	46	32	82.8917	boy	31	28.8917	33
852	3	14	city	ony child	18	59	33	95	girl	33	35	37
853	3	14	rural	not only	36	60	27	92	girl	33	36	35
854	3	13	rural	not only	20	54	15	110	girl	41	43	39
855	3	15	city	ony child	33	53	36	85	boy	32	31	32
856	3	15	city	not only	27.4271	63	18	100	girl	39	39	35
857	3	15	city	not only	27	62	35	85	girl	32	31	30
858	3	14	city	not only	34	73	23	109	girl	39	42	39
859	3	14	city	ony child	34	61	38	90	boy	31	40	31
860	3	14	city	ony child	32	56	32	89	boy	33	34	33
861	3	14	rural	not only	23	64	25	105	girl	38	39	41
862	3	15	city	ony child	49	75	29	90	girl	26	39	34
863	3	14	rural	ony child	23	51	38	84.4491	boy	28.5584	34.8907	29
864	3	14	city	not only	37	57	44	58.9871	boy	19.9714	20.0157	27
865	3	14	city	ony child	41	59	43	79	boy	25	31	33
866	3	14	rural	not only	29	62	34	108	girl	40	42	40
867	3	15	rural	not only	22	59	39	91	girl	31	37	33
868	3	14	rural	ony child	40	67	49	87.0157	boy	31	35.0157	31
869	3	14	city	not only	19	60	49	73.6812	girl	23.6812	31	27
870	3	14	rural	ony child	32	54	27	95	boy	35	38	33
871	3	14	rural	ony child	34	58	37	82	boy	25	29	37
872	3	15	city	ony child	28	62	42	90	girl	32	35	36
873	3	14	rural	not only	40.6677	61	26	100	girl	36	39	36
874	1	12	city	ony child	23	58	36.2541	82	boy	31	29	35
875	1	12	rural	not only	23.9299	60	17	114.13	boy	45	45	36
876	1	11	city	not only	27	40	21	112	boy	41	42	44
877	1	13	rural	not only	32	57.6134	23	93	girl	33	34	37
878	1	11	city	ony child	18	64	21	112	boy	43	44	38
879	1	12	city	not only	26	34	38	90	boy	32	33	35
880	1	12	city	ony child	58	67	26	84	boy	29	36	31
881	1	12	city	not only	33	48	22	105	girl	38	41	39
882	1	11	rural	not only	55	47	30	94	girl	32	33	38
883	1	12	rural	not only	46	68	28	90	girl	32	30	41
884	1	13	rural	not only	47	58	47	81	girl	29	31	31
885	1	13	city	ony child	38	71	29	89.0157	boy	31	34.0157	36
886	1	11	city	not only	42	66	23	95	boy	31	39	39
887	1	11	rural	ony child	41	71	35	87.0157	girl	31	33.0157	37
888	1	12	city	not only	28	60	27	100	girl	34.5498	41	38
889	1	11	rural	not only	28	63	44	86	girl	30	34	33
890	1	11	rural	not only	26	65	13	123	girl	52	44	44
891	1	12	rural	ony child	33	47	23	109.921	boy	42	40.9207	41
892	1	11	city	ony child	27	61	27	108	boy	39	41	42
893	1	12	rural	ony child	37	75	27	98.4884	boy	35.4884	41	33
894	1	11	city	ony child	22.8473	42	19	100	boy	39	38	35
895	1	11	rural	not only	25	47	20	100	boy	38	39	35
896	1	13	rural	not only	40	58	26	103	girl	38	39	36
897	1	12	rural	not only	46	62	26	104	girl	41	39	37
898	1	11	city	ony child	33	53	24	99.8279	boy	41	35.8279	38
899	1	12	city	not only	32	49	39	93	boy	36	35	32
900	1	12	rural	not only	31	51	15	123.869	boy	48.1144	47	43.304
901	1	12	city	not only	54	61	40	87	boy	30	33	33
902	1	11	rural	ony child	38	40.8155	41	90	boy	32	34	35
903	1	11	city	ony child	34.6662	58	32	87	girl	32	35	32
904	1	12	rural	ony child	45	69	27	89.6169	boy	34.6932	33.9237	33
905	1	12	rural	not only	28.0405	66	14	117	boy	46	44	43
906	1	11	city	ony child	30.4271	57.8155	21	87	boy	32	27	39
907	1	11	rural	not only	30	58	29	95	boy	33	36	35
908	1	12	city	not only	24	52.6679	28	84	boy	29	29	35
909	1	11	city	not only	21	41	22	89	girl	34	30	37
910	1	12	city	not only	19.9421	73	15	114	boy	43	42	43
911	1	11	rural	ony child	39	61.0337	24	95	girl	35	37	35
912	1	11	city	ony child	35	53	29.4888	96	boy	35	34	39
913	1	13	city	not only	36	44	31	94	boy	32	36	36
914	1	13	city	not only	36	55	26	90	boy	31	37	32
915	1	11	rural	not only	28	68	27	100	girl	35	41	35
916	1	12	rural	ony child	47	66	31	97	girl	30	41	38
917	1	12	city	not only	36	53	29	100	girl	37	41	34
918	1	13	rural	not only	31.2625	63	25	98	boy	34	41	35
919	1	13	rural	ony child	32	59	18	97	boy	41	36	31
920	1	12	rural	not only	35	62	33	97	girl	39	34	36.018
921	1	12	city	not only	32	73.8886	33	103	boy	39	43	36
922	1	13	city	ony child	32	63	30	85.9372	boy	31	34.9372	32
923	1	12	rural	not only	31	51	18	105	boy	39	38	39
924	1	11	city	not only	41	67	26	101	boy	35	42	36
925	1	12	city	ony child	46	56	30	103	boy	39	40	35
926	1	12	city	not only	47.977	50.2101	23	90.4809	boy	35	35	32.4809
927	1	13	city	ony child	40	71	21	88	boy	34	33	33
928	1	12	rural	ony child	43	63	32.8848	85.4884	boy	30.4884	35	29
929	1	10	city	ony child	28	68	23	95	girl	34	36	36
930	1	12	rural	not only	31	57	25	110	boy	41	41	39
931	1	11	city	not only	37	71	27	84	boy	31	31	32
932	1	12	rural	not only	37.5935	67.5847	33.2676	94.3204	boy	32.3204	37	35
933	1	11	city	ony child	24	56	41	100	girl	35	43	36
934	1	13	city	not only	34.5135	61	24	87.202	girl	36.7518	33	31
935	1	11	city	not only	29.55	69	32	93	girl	32	33	37
936	1	11	city	ony child	37	47	24	100	girl	36	37	40.018
937	1	11	rural	not only	39	59	32	94	girl	32	37	35
938	1	11	city	not only	28	55	35	98	boy	37	37	35
939	1	12	city	not only	40	59	17	118	girl	47	42	44
940	1	12	rural	ony child	33.8473	61	30	91	boy	31	37	34
941	1	11	rural	not only	30	43.5847	27	109	girl	40	42	42
942	1	11	city	ony child	42	52	31	103	girl	36	37	42
943	1	11	city	not only	36	58	25	103	boy	40	39	37
944	1	12	rural	not only	36	61	28	101	boy	37	38	37
945	1	12	rural	ony child	26	55	22	93.202	girl	33.202	37	35
946	1	11	city	not only	32	51.2207	32.1256	95.9714	girl	37.9714	38	33
947	1	11	rural	not only	48	68	30.2875	93	boy	33	36	35
948	1	11	rural	ony child	32	39	24	113	boy	45	45	37
949	1	11	city	not only	49.5949	47	29	88.1229	girl	31.1229	30	38
950	1	11	rural	not only	20	57	18	114	girl	44	41	43
951	1	11	city	ony child	38	65	16	117	boy	46	44	40
952	1	12	rural	ony child	35	63	19	121	boy	49	45	40
953	1	11	rural	not only	25	61	16	117.565	girl	41.5646	48	43
954	1	12	rural	ony child	31	62	21	99	boy	36	40	36
955	1	13	city	ony child	31.8749	61	38	96	boy	31	36	38
956	1	12	rural	not only	39	52.2755	32	94.2851	boy	34.202	38	32.0831
957	1	12	city	not only	50	55	25	99	girl	37	36	36
958	1	12	city	ony child	33	60	29.2875	105	girl	42	39	37
959	1	11	rural	ony child	44	73	21	118	boy	47	47	36
960	1	12	rural	not only	34	60	19	98	boy	38	36	37
961	1	12	rural	not only	24	55	25	98	boy	37	36	37
962	1	11	rural	not only	38	62	28	101	girl	36	36	42
963	1	11	rural	ony child	33	54	29	88	boy	30	32	36
964	1	11	rural	not only	49	58	32	98	girl	37	37	36
965	1	12	city	ony child	30	71	38	80	boy	33	34	23
966	1	12	city	ony child	36	71	50	95	girl	32	37	36
967	1	12	city	ony child	32	50	21	100	boy	37	39	37
968	1	12	rural	ony child	30	52	25	106	boy	38	45	35
969	1	13	rural	not only	30	66	23	103	boy	38	41	37
970	1	11	rural	ony child	18	68	15	120	girl	43	49	44
971	1	13	city	not only	32	73	38.2875	81	girl	33	31	27
972	1	12	rural	not only	40	76	17.7831	117	boy	44	48	40
973	1	11	rural	not only	22.55	64	30	114	girl	40	43	43
974	1	12	rural	not only	33	54	26	108	boy	38	44	40
975	1	12	rural	not only	36	52.5797	23	96.424	boy	36.87	34.1797	37.208
976	1	12	rural	not only	46	47	25	108	boy	43	38	38
977	1	12	city	ony child	32	56.5847	20	108	boy	41	41	37
978	1	12	rural	ony child	47	62	27	101	boy	38	38	39
979	1	13	city	ony child	41	39	32	94	girl	34	37	36
980	1	12	city	ony child	16	61	16	113	girl	42	43	43
981	1	11	city	ony child	31	63	14	117	girl	45	47	38.018
982	1	12	rural	not only	38	71	38	93	boy	34	37	35
983	1	12	rural	not only	48	62	30	88	boy	29	34	33
984	1	11	rural	not only	19	66	19	118	girl	43	47	41
985	1	12	rural	not only	35	59	32	94	girl	31	35	40
986	1	12	rural	not only	31	70	31	100.891	boy	39	38.8907	34
987	1	12	city	not only	23	68	20	118	girl	45	46	41
988	1	12	city	not only	17	68	23	110	boy	41	44	31
989	1	11	rural	not only	27	60	35	96	boy	34	37	36
990	1	12	rural	not only	47	66	31	87	boy	32	33	32
991	1	12	city	not only	46	59	35.2875	86	boy	29	30	36
992	1	11	rural	ony child	38	56	34	96	boy	35	38	34
993	1	11	city	not only	46	55	21	106.891	girl	35	45.8907	39
994	1	12	rural	not only	28.4157	56	19	116	girl	46	42	43
995	1	12	rural	not only	36	64	49	71	boy	21	25	33
996	1	11	city	not only	19	66	21	102	boy	39	40	36
997	1	12	rural	ony child	45	61	21	104	boy	34	42	40
998	1	12	rural	not only	40	48.9217	31	92	boy	29	35	37
999	1	12	rural	not only	38	58.2207	31	93	boy	35	33	35
1000	1	12	city	ony child	18	50	16	128	boy	51	48	43
1001	1	12	rural	not only	28	35	19	122	boy	46	46	44
1002	1	11	rural	not only	44.4271	53	38	84.9918	boy	27	34	29.9918
1003	1	11	rural	not only	37	42	38	85	girl	31	29	35
1004	1	12	rural	not only	39.5949	50	23	99	girl	35	33	42
1005	1	12	rural	not only	40	47	39	80	girl	30	27	33
1006	1	11	city	ony child	30	60	22	106.976	girl	40	41.9761	37
1007	1	12	rural	ony child	45	55	31	89	boy	34	34	33
1008	1	11	rural	not only	54	67	25	116	boy	43	47	40
1009	1	11	city	ony child	41.4271	49	27	84	girl	29	30	34
1010	1	11	city	ony child	39	44	34	79	girl	26	30	33
1011	1	12	city	ony child	50	52	32	95	boy	32	37	37
1012	2	13	city	ony child	43	60	33.2875	87	boy	33	32	32
1013	2	12	rural	ony child	40	58	38	98	boy	39	32	38
1014	2	12	rural	ony child	37	59.2101	22	122	boy	50	46	40
1015	2	12	rural	not only	45	56	35	90	girl	33	33	35
1016	2	12	rural	not only	40	48	44	68	girl	25	27	25
1017	2	11	rural	not only	49	52	28	100	girl	39	33	39
1018	2	12	rural	not only	25	53	53	64	boy	21	28	30
1019	2	12	rural	not only	34	49	54	59	boy	19	21	26
1020	2	13	city	not only	25	65	24	98	boy	37	38	35
1021	2	12	rural	not only	37	55	42	88	boy	29	32	35
1022	2	12	city	not only	33	57.7312	22	104	boy	38.5498	40	39
1023	2	13	city	not only	41	71	24	98.5646	boy	35.5646	38	37
1024	2	13	city	ony child	37	50	32	87	girl	31	33	34
1025	2	13	rural	not only	44	56	36	95	girl	32	36	39
1026	2	12	rural	not only	34	65	44.6873	86.7415	boy	36.5646	36	30.1769
1027	2	12	rural	ony child	42	56	48	87	girl	32	31	34
1028	2	13	city	ony child	38	61	35	95.3515	boy	38.4598	38.8917	32
1029	2	12	rural	ony child	30	53	26	96	boy	37	38	34
1030	2	12	rural	not only	30	56	35	83	boy	33	28	34
1031	2	13	rural	ony child	44	39.2207	22	104.083	boy	42	34	41.0831
1032	2	12	rural	not only	35	44	29	78	boy	26	28	32
1033	2	13	rural	ony child	44	53	45	82	boy	32	31	29
1034	2	13	rural	not only	30	39	33	83	girl	25	32	35
1035	2	13	rural	ony child	29	49	23	75.5646	girl	33.5646	28	28
1036	2	13	rural	not only	23	71	27	92.1926	girl	29	36.0157	38.1769
1037	2	13	rural	not only	38	62	31	98	girl	35	37	40
1038	2	12	rural	not only	32	76	42	81	boy	26	28	36
1039	2	13	city	not only	42	72	47	67	girl	20	27	30
1040	2	13	rural	not only	37	81	24	90	girl	32	34	36
1041	2	12	rural	not only	25	56	29	99	girl	38	39	34
1042	2	12	rural	not only	38	45	28	96	girl	36	39	33
1043	2	12	rural	not only	26	54	41	81	boy	26	34	30
1044	2	12	rural	not only	16	69	20	104	girl	38	40	39
1045	2	13	rural	ony child	37	78	33	101.937	boy	34	38.9372	39
1046	2	13	city	not only	36	49	32	86.8907	girl	32	37.8907	32
1047	2	13	rural	not only	24	60	23	107	girl	40	40	38
1048	2	13	rural	ony child	34	50.9217	42	88	girl	36	35	28
1049	2	13	rural	not only	37	64	36	96	girl	35	37	35
1050	2	13	rural	not only	28	41	36	89	girl	38	28	32
1051	1	12	city	not only	28	64	31	102	girl	36	41	37
1052	1	12	city	ony child	35	68	22	113	boy	39	44	43
1053	1	11	city	not only	40	50	13	119	girl	46	46	40
1054	1	12	city	ony child	27	68	41	110	girl	42	43	38
1055	1	13	city	ony child	36	53	39	72	boy	33	27	24
1056	1	13	city	ony child	39	78	21	119	boy	46	45	43
1057	1	11	city	ony child	28	49	19	101	girl	40	38	35
1058	1	12	city	ony child	47	58	18	123	girl	46	48	43
1059	1	12	city	ony child	30	77	40	91	boy	37	39	29
1060	1	11	city	ony child	52	45	41	80	girl	24	27	37
1061	1	12	city	ony child	43	60	23	89	girl	32	30	37
1062	1	12	city	ony child	31	67	26	93	boy	37	37	32
1063	1	11	city	ony child	35	57	21	108	boy	40	42	39
1064	1	12	city	ony child	38	54.5797	26	108.083	boy	39	41	38.0831
1065	1	12	city	ony child	27	57	30	121	boy	44	47	43
1066	1	12	city	ony child	32.0405	51	23	103	girl	36	40	39
1067	1	12	city	ony child	39	44	19	120	boy	49	45	40
1068	1	12	city	ony child	44	48	20	104.924	girl	39	39.9237	38
1069	1	11	city	ony child	17	58	33	89	girl	30	32	30
1070	1	11	city	ony child	32	54	28	103	girl	39	38	39
1071	1	12	city	ony child	37.5935	62	41	88	boy	28	35.5873	36
1072	1	11	city	not only	52	52	36	84	boy	27	30	36
1073	1	11	city	ony child	20	61	23	111	girl	38	42	42
1074	1	11	city	ony child	21	59	17	121	girl	43	52	44
1075	1	12	city	ony child	32	64	23	110	girl	40	42	42
1076	1	12	city	ony child	13	75	17	131	boy	52	51	43
1077	1	12	city	ony child	39	74	34	100	boy	31	42	38
1078	1	12	city	ony child	43	49	34	83	boy	33	28	32
1079	1	13	city	ony child	19	49	33	87	girl	29	33	35
1080	1	11	city	ony child	49	56	21	120	girl	45	49	42
1081	1	11	city	ony child	24	55	16	117	girl	44	44	43
1082	1	11	city	ony child	47	72	26	103	girl	37	40	40
1083	1	13	city	ony child	23	48	48	87	boy	41	28	30
1084	1	12	city	not only	22	76	22	115	girl	43	43	41
1085	1	12	city	ony child	27	48	25	81	boy	29	31	31
1086	1	11	city	ony child	47	56	20	124	girl	49	50	40
1087	1	12	city	ony child	40.5935	55	42	98	boy	35	36	38
1088	1	12	city	ony child	33	70	37	94	girl	33	40	32
1089	1	12	rural	not only	40.0405	68	31	93	boy	31	41	34
1090	1	13	city	ony child	49.8749	64.6679	38	91.5646	girl	32.5646	33	36
1091	1	12	city	ony child	28	56	42	82	boy	27	33	32
1092	1	11	city	ony child	27	46	53	78	boy	29	25	35
1093	1	13	city	ony child	39	37	24	93	boy	32	32	38
1094	2	13	city	not only	13	76	13	129	girl	51	50	42
1095	2	12	city	ony child	35	61	25	95	boy	36	36	37
1096	2	13	city	ony child	13	72	17	132	boy	52	52	44
1097	2	13	city	not only	20.0405	63	23	122	boy	47	50	40
1098	2	12	city	ony child	29	51.041	28	105	girl	42	43	32
1099	2	13	rural	ony child	35	46	36	93.8923	boy	36.8923	33	35
1100	2	13	city	ony child	20.5935	48	20	123	girl	49	48	41
1101	2	13	city	not only	29	69	33	88	boy	31	32	34
1102	2	13	city	ony child	46	61	40	89	girl	32	32	35
1103	2	12	city	ony child	33	46	30	115	girl	44	43	42
1104	2	13	city	not only	42	65	28	85	girl	29	37	32
1105	2	12	city	not only	34	72	37	99	boy	33	41	35
1106	2	12	city	ony child	30	47	25	103	boy	36	39	38
1107	2	13	rural	ony child	29	57	30	99	boy	35	40	35
1108	2	12	city	ony child	39	44.5847	30	81.2712	boy	32	29.8907	31.3805
1109	2	13	city	ony child	34	43	25	98	boy	37	38	36
1110	2	12	city	ony child	14	55.9217	33	104.488	boy	36.4884	41	36
1111	2	12	city	ony child	37	53	41	101	girl	38	41	32
1112	2	12	city	ony child	41	50	19	98	girl	39	37	36
1113	2	12	city	not only	48	51	17	121	girl	47	46	40
1114	2	12	city	ony child	43	75	19	112.52	girl	42	44.5202	41
1115	2	12	city	ony child	36	57	37	87	boy	32	32	33
1116	2	13	city	ony child	33	47	39	87	boy	31	33	34
1117	2	12	city	ony child	34	62	25	102	girl	37	40	37
1118	2	12	city	not only	35	63	20	98	boy	36	38	37
1119	2	12	city	ony child	39	55	44	93	girl	31	39	32
1120	2	13	city	ony child	21	43	29	102	girl	40	41	34
1121	2	13	city	not only	44.0405	71	22	106	girl	40	38	43
1122	2	12	city	ony child	21	55	17	129	boy	48	52	44
1123	2	13	city	ony child	34	68	34	108	boy	40	38	41
1124	2	13	city	not only	26	59	19	126	boy	52	50	38
1125	2	11	rural	ony child	45	64	24	107	girl	42	38	38
1126	2	12	city	ony child	29	59	26	102	girl	38	39	37
1127	2	12	city	ony child	14	67	26	108	girl	45	37	41
1128	2	12	city	not only	17	72	32	79	girl	26	34	30
1129	2	13	city	not only	36	71	29	117	girl	46	43	40
1130	2	12	city	ony child	34	39	39	111	girl	43	40	44
1131	2	12	city	ony child	33	45	33	91	girl	34	35	32
1132	2	13	city	not only	22	62	29	106	girl	39	38	41
1133	2	13	city	ony child	31	58	31	103	boy	38	42	35
1134	2	12	rural	ony child	21	58	38	114	boy	46	40	41
1135	2	13	city	ony child	49	60	46	121	girl	47	46	39
1136	2	13	city	ony child	27	49	15	119	boy	41	52	40
1137	2	13	city	not only	14	48	38.729	85	girl	28	31	35
1138	2	12	city	ony child	36	63	18	115	boy	42	46	41
1139	2	11	city	not only	27	54	34	108	girl	42	42	36
1140	2	13	city	ony child	31	68	26	109	girl	44	43	38
1141	2	12	city	ony child	39	59	39.9271	88.9761	boy	34	35.9761	31
1142	2	12	city	ony child	34	35	37	77	boy	24	31	29
1143	2	12	city	ony child	25	75.2101	17	120.937	boy	48	44.9372	43
1144	2	13	city	ony child	43	70	31	83	girl	31	30	34
1145	2	13	city	ony child	45	75	21	119.177	girl	46	46	40.1769
1146	2	13	city	not only	30	43.2101	34	98	girl	37	35	37
1147	2	12	city	not only	43	49	38	98	girl	36	40	34
1148	2	12	city	not only	34	58	29.7831	115	girl	41	43	44
1149	2	13	city	ony child	41	50.6679	41	83	boy	34	31	28
1150	2	13	rural	not only	23	63	26	105	girl	41	40	39
1151	2	13	city	not only	38	41	40	88	girl	32	33	33
1152	2	14	city	ony child	34	66	28	84.202	boy	31.202	34	26
1153	2	14	city	not only	13	50	24	107	girl	40	45	37
1154	2	14	city	ony child	39	69	30	123	boy	48	46	44
1155	2	14	city	not only	49	57	33	106	boy	34	41	39
1156	2	13	city	not only	35	55	45	84	girl	28	31	35
1157	2	13	city	ony child	43	69.8301	40	83	boy	24	36	30
1158	2	14	rural	not only	34	63	36	81	boy	27	28	34
1159	2	14	city	not only	31	56	37	100	girl	33	41	37
1160	2	14	city	not only	34.4271	66	39	99	girl	37	37	36
1161	2	14	city	ony child	31	50	37	62	boy	16	27	23
1162	2	13	city	not only	24	68	25	103	girl	37	39	40
1163	2	14	city	ony child	20	67	26	121	boy	46	47	41
1164	2	13	city	not only	29	57	35	81.6932	girl	30.6932	25	37
1165	2	14	rural	ony child	29	64	26	102	girl	37	37	40
1166	2	14	city	ony child	41	72	33	88	boy	30	30	38
1167	2	14	city	ony child	30	57	26	98	boy	35	36	38
1168	2	14	rural	not only	26	62	33	97	girl	34	36	38
1169	2	14	rural	ony child	26	69	28	101	girl	37	36	38
1170	2	13	city	not only	34	70	24	102.52	girl	39	41.5202	36
1171	2	13	city	not only	31	45.6679	26	96.5646	girl	33.5646	38	37
1172	2	12	city	ony child	19	65	24	105	girl	36	38	41
1173	2	13	city	not only	50	53	33	81	boy	28	30	33
1174	2	14	city	not only	32	54	36	101	boy	36	38	40
1175	2	14	rural	ony child	36	67	25	100.892	girl	40.8923	33	41
1176	2	13	rural	not only	42	62	46	84	girl	28	34	32
1177	2	14	city	not only	30	77	34.4439	87	girl	30	35	33
1178	2	14	city	ony child	34	60	37	84	boy	23	32	37
1179	2	13	city	not only	22	64	32	76	girl	27	33	26
1180	2	14	rural	ony child	30	65	40	85	boy	30	34	32
1181	2	13	city	not only	32	54.8155	32	99	girl	33	40	37
1182	2	15	city	ony child	32	58	34	95	boy	34	37	35
1183	2	14	rural	not only	33	54	29	95	boy	38	34	37
1184	2	13	rural	not only	40	53	32	94.0831	girl	30	35	42.0831
1185	2	14	city	not only	37	51	30.4888	93	girl	34	33	35
1186	2	14	city	not only	27	62	26	88	girl	31	40	29
1187	2	13	rural	ony child	57	73	36	77	girl	23	33	32
1188	2	13	rural	ony child	35	54	39	85	girl	26	38	32
1189	2	14	rural	not only	39	62	29	102.892	girl	36	39.8917	39
1190	2	14	rural	ony child	35	59	42	89.5202	boy	33	35.5202	32
1191	2	15	rural	not only	30	68	33	88	boy	31	33	35
1192	2	15	rural	not only	25	58	39	84	boy	27	30	34
1193	2	14	rural	not only	30	56	32	95	girl	32	37	37
1194	2	13	rural	not only	28	57	33	98	girl	36	38	36
1195	2	14	rural	not only	43	50	42	58	boy	20	17	23
1196	2	14	rural	ony child	23	52	24	102	boy	38	38	38
1197	2	14	rural	not only	32	46	24	106	girl	38	43	40
1198	2	14	rural	ony child	24	64.6679	29	110	girl	42	39	41
1199	2	14	rural	not only	27	29	23	107	boy	42	42	35
1200	2	13	rural	not only	40	48.6679	37	87	boy	31	32	34
1201	2	13	rural	not only	41	46	29	96	boy	33	39	32
1202	2	14	rural	ony child	37	65	34	96	boy	34	35	37
1203	2	14	rural	not only	38	64	26	104	girl	38	43	37
1204	2	13	rural	not only	36.8749	61	41	96	girl	40	34	34
1205	2	14	rural	ony child	13	60	45	112	boy	38	47	37
1206	2	14	rural	not only	33.6662	50	32	92	girl	32	38	33
1207	2	14	rural	ony child	31	45	32	76	boy	24	34	25
1208	2	14	rural	ony child	36	50	46	70	boy	26	22	28
1209	2	13	rural	not only	40	37	51	99	girl	33	34	43
1210	2	14	rural	ony child	21	60	22	117	boy	41	46	42
1211	2	14	city	not only	20	61	15	112	girl	40	42	44
1212	2	13	rural	not only	32	45	39	84	boy	31	32	32
1213	2	13	rural	ony child	48	61	39	95.8477	boy	38	34.8477	34
1214	2	13	rural	ony child	14	67	39	108	girl	40	42	37
1215	2	13	rural	not only	41	51	50	78	boy	33	27	28
1216	2	13	rural	ony child	43	53	32	96	boy	37	37	34
1217	2	15	rural	not only	57	67	41	89.9128	girl	31	38.9128	28
1218	2	13	rural	ony child	27	69	20	114	boy	40	45	42
1219	2	13	rural	not only	40	74	40	83.5584	girl	32.5584	30	33
1220	2	14	rural	not only	25	65	24	95	boy	35	39	31
1221	2	15	rural	not only	37	63	31	82	boy	30	32	32
1222	2	14	rural	not only	43	64	42	93.8923	boy	35.8923	36	34
1223	2	13	rural	not only	24	41	40	91	boy	31	35	37
1224	2	13	rural	not only	22	48	41	88	girl	31	38	29
1225	2	12	city	ony child	21	56	29	97.9709	boy	33	38.8877	33.0831
1226	2	12	city	ony child	26	74	28	93	boy	36	36	27
1227	2	11	city	ony child	35	53	45	79	girl	29	31	28
1228	2	12	city	ony child	13	60	28	100	girl	38	35	38
1229	2	11	city	ony child	30	62	19	119	girl	46	45	42.1877
1230	2	11	city	ony child	37	53	33	100.681	girl	32.6812	42	38
1231	2	12	city	ony child	27	62	27	92.6305	boy	39.6305	34	31
1232	2	12	city	ony child	39.5949	43	35	87	boy	36	32	29
1233	2	11	city	not only	30	54	40	85	girl	33	30	32
1234	2	11	city	ony child	41	61.8301	41.6873	97	boy	36	39	33
1235	2	12	city	ony child	38	46	41	80	boy	33	27	32
1236	2	12	city	ony child	17	36	19	121	girl	46	46	42
1237	2	12	city	ony child	47	61	31	94	boy	34	36	35
1238	2	11	city	ony child	31	59	42	86.9128	girl	32	32.9128	30
1239	2	11	city	ony child	28	70	18	120	girl	46	45	44
1240	2	11	city	not only	30	54	34	91	boy	34	33	35
1241	2	12	city	ony child	21	56.9217	24	113	boy	45	40	42
1242	2	12	city	ony child	41.55	43	37.4439	76.8883	boy	33.175	29.2174	25.0831
1243	2	11	city	ony child	25	57	24	83.997	boy	31	32.997	33
1244	2	12	city	ony child	35	35.517	42	86	girl	32	32	32
1245	2	12	city	ony child	18	54	14	79	boy	27	38	26
1246	2	13	city	ony child	39	56	26	91.0692	boy	34.8923	31	39.1769
1247	2	12	city	not only	37	61	24	112	girl	37	46	43
1248	2	11	city	ony child	33	55	36	92	girl	41	33	30
1249	2	11	city	ony child	35	52	16	109	girl	40	41	42
1250	2	11	city	not only	28	54	47	85	girl	25	38	31
1251	2	11	city	ony child	19	62	18	130	boy	50	52	44
1252	2	12	city	not only	27	48	34	94	girl	35	37	34
1253	2	11	city	ony child	29	60	42	106	girl	42	38	40
1254	2	11	city	ony child	17	58	30	111.202	girl	39.202	44.5873	39
1255	2	11	city	ony child	20	72	24	107.191	girl	43	37.1914	41
1256	2	11	city	ony child	37	49	40	89	boy	35	34	33
1257	2	12	city	ony child	32	40	37.2875	79	boy	22	32	35
1258	2	12	city	not only	23.9299	72.2101	22.2506	104.488	girl	40.4884	40	35
1259	2	11	city	not only	30	59	35	101	girl	36	40	37
1260	2	11	city	ony child	23	57	32	95	girl	37	30	41
1261	2	11	city	not only	28	62	25	115	girl	50.1888	42	34
1262	2	11	city	ony child	16	36	31	87	girl	29	29	41
1263	2	11	city	not only	28	65	22	100.565	girl	37.5646	38	40
1264	2	11	city	ony child	27	54	31	84	girl	29	29	35
1265	2	11	city	not only	36.8473	66	38	106	girl	38	40	42
1266	2	11	city	ony child	22	56	51	94	boy	34	35	37
1267	2	11	city	ony child	29	68	46	76	girl	24	37	28
1268	2	11	city	ony child	30	45	32	104	girl	41	36	40
1269	2	12	city	ony child	31	57	15	117	girl	44	45	44
1270	2	11	city	ony child	36	61	42	75.4884	boy	32.4884	26	29
1271	2	12	city	ony child	14	63	13	128	girl	51	49	44
1272	2	11	city	ony child	36	57	18	122	boy	48	46	43
1273	2	12	city	ony child	39	64	29	93	girl	30	40	32
1274	2	12	city	ony child	33	58	40	82	boy	36	24	34
1275	2	12	city	not only	50	55	37	80	boy	28	29	31
1276	2	12	city	ony child	30	63	15	125	boy	47	49	44
1277	2	11	city	not only	13	65	22	99	girl	42.1888	39	31
1278	2	11	city	ony child	52	65	32	108	girl	37	42	41
1279	2	11	city	ony child	50	49	29	87	boy	30	35	34
